# Supplementary material for: Capturing what matters: Patient‐reported LGI1‐ANTibody encephalitis outcome RatiNg scale (LANTERN)
Source: Ann Clin Transl Neurol. 2025 Feb 25;12(4):821–31. doi: 10.1002/acn3.70006 (PMC12040509; doi:10.1002/acn3.70006)
Supplement: Supplementary file 1 — File S1. [file ACN3-12-821-s006.xlsx]

## Sheet: Sheet1
		Participant
Domain	Symptom	1	2	3	4	5	6	7	8	9	10	11	12	13	14	15	16	17	18	Sum	Rationale for dropping	Changes made when drafting question
Physical	Seizure	Y	Y	Y	Y	Y	Y	N	Y	N	Y	N	Y	Y	Y	Y	Y	Y	Y	15		2 seizure frequency questions: focal and generalized seizures
	Walking	Y	N	N	N	N	Y	N	Y	N	N	N	N	N	N	N	Y	N	N	4		Combined with "physically weak", as "weakness and unsteadiness", split into three questions reagrding weaknes within the home , outside the home and on exercise
	Physically weak	Y	Y	Y	N	N	N	N	Y	N	Y	Y	N	N	N	N	N	N	N	6		Called "weakness and unsteadiness" and also added 4 different graded mobility questions in ADL section
	Stomach problems	N	Y	N	N	Y	N	N	N	N	N	N	N	N	N	N	N	N	N	2	Felt to be clinically separate and clinically irrelevant. Felt not to be associated with disease as wer present before encephalitis onset
	Headache	N	Y	N	N	N	N	N	N	N	N	N	N	N	N	N	N	N	Y	2	Felt to be clinically irrelevant
	Smell/Taste	N	N	N	N	Y	N	N	N	N	N	N	N	N	Y	N	N	N	N	2	Felt to be clinically irrelevant and not necessarily connected to disease.
	Appetite	N	Y	Y	Y	N	Y	Y	Y	N	N	Y	N	Y	Y	Y	Y	N	N	11		Appetite and sweet tooth as seaparate frequency questions
	Weight Gain/Loss	N	N	N	Y	Y	Y	N	N	N	Y	N	Y	Y	N	Y	N	N	Y	8		Divised two questions on whether weight was gained and whether it caused bother or distress
	Breathing	N	N	Y	N	N	N	N	N	N	N	N	N	N	N	Y	N	N	N	2	Felt to be clinically unrelated to disease.
	Coordination problems	N	N	Y	N	N	Y	N	N	N	Y	N	N	N	N	N	N	N	Y	4
	Tremor	N	N	Y	N	N	N	N	N	N	N	N	N	N	N	N	N	N	N	1	Only mentioned once
	Different feeling of hot/cold	N	N	N	N	N	N	N	N	N	N	N	N	N	N	N	Y	N	N	1	Only mentioned once
	Peripheral Neuropathy	N	N	N	N	N	N	N	N	N	N	N	N	N	N	N	N	N	Y	1	Only mentioned once and rather put that information into neuropathic pain question with burning pins and needles.
	Facial ticks	Y	N	N	N	N	N	N	N	N	N	N	N	N	N	N	N	N	N	1	Only mentioned once and possibly seizures
	Itchy feeling	N	Y	N	N	N	N	N	N	N	N	N	N	N	N	N	N	N	N	1	Only mentioned once and possibly not related to disease / irrelevant
	Palpitations	N	N	N	N	N	N	N	Y	N	N	N	N	N	N	N	N	N	N	1	Only mentioned once and unlikely related to disease / irrelevant
	Dry mouth	N	N	N	N	N	N	N	N	N	N	N	N	N	N	Y	N	N	N	1	Only mentioned once
	Pain	N	N	N	N	N	N	N	Y	N	N	N	N	N	N	N	Y	N	N	2		Only very few patients mentioned pain, but still included because it has a possible large impact on quality of life. These two mentioned joint pain. We decided to word the question for neuropathic pain out of clinical experience and published literature.
	Sex life	N	N	N	N	N	N	N	N	N	N	N	Y	N	Y	N	N	N	N	2
	Dependence on others	N	Y	N	N	N	N	Y	N	N	N	N	N	N	N	N	N	N	Y	3		"Less interest in sex"
Sleep	Interrupted Sleep	Y	Y	Y	Y	Y	Y	Y	N	N	N	Y	Y	Y	Y	N	N	N	N	11		"Tired after a nights sleep"
	Insomnia	N	N	N	N	N	N	N	Y	N	N	N	N	N	N	Y	Y	N	Y	4		"Trouble sleeping"
	Hypersomnia	N	Y	N	N	N	N	N	N	N	N	N	N	N	N	N	N	N	Y	2		"Slept >10 hours, slept more…"
	vivid dreams	N	N	N	N	N	N	N	Y	N	N	N	Y	N	N	N	N	N	Y	3
	Fatigue	N	Y	Y	Y	Y	Y	Y	Y	N	Y	Y	Y	Y	N	Y	Y	N	Y	14		Split into physical and mental fatigue, as seen in the MFIS
Cognition	Short-Term memory	Y	Y	Y	Y	Y	N	Y	N	Y	Y	Y	Y	Y	Y	N	Y	Y	Y	15
	Long-Term memory	N	N	N	N	N	Y	Y	Y	N	N	Y	Y	Y	N	N	Y	Y	N	8
	Timeline	N	N	Y	N	N	N	Y	N	N	N	N	N	N	N	N	N	N	N	2
	Spatial Orientation and visual memory	N	N	N	Y	N	N	Y	N	N	N	Y	N	N	Y	N	N	Y	Y	6
	Language	N	N	N	Y	N	N	N	N	N	N	N	N	N	N	N	N	N	N	1	Only mentioned once
	Confusion	N	Y	N	N	N	N	N	N	N	Y	N	N	N	N	N	N	N	N	2	Felt to be more for acute setting from clinical experience. Less relevant for outcome measurement and likely covered by other cognition-related questions
	Concentration	N	N	N	Y	N	N	N	N	N	N	N	N	Y	N	N	N	N	Y	3
	Complex instructions or multitasking	N	N	N	N	N	N	N	N	N	N	N	N	Y	N	N	N	N	Y	2
	Difference in recognizing faces or objects	N	N	N	Y	N	N	N	N	N	N	N	N	N	N	N	Y	N	Y	3		Split into separate staements (faces and objects)
	Writing	N	N	N	N	N	N	N	N	N	N	N	N	N	N	N	N	N	Y	1	Only mentioned once and possibly related to concentration or acute encephalopathy.
	Speech	Y	N	N	N	N	N	N	N	N	N	N	N	N	N	N	N	N	N	1	Only mentioned once
Psychiatric/Behaviour/Emotions	Hallucinations/Delusions	Y	N	N	N	N	N	N	Y	N	Y	N	N	N	N	Y	N	N	N	4
	Depressed/sad	Y	Y	Y	Y	Y	N	Y	N	N	Y	N	N	N	Y	N	N	N	N	8
	Confidence/self-esteem	N	N	N	N	N	N	Y	N	N	Y	Y	N	N	N	Y	N	Y	N	5
	Feeling embarassed	Y	N	N	N	N	N	Y	N	N	N	Y	N	N	N	N	N	N	N	3
	Bad language	N	N	N	N	N	N	N	Y	N	N	N	N	N	Y	N	N	N	N	2	Combined with the existing categories "angry /aggressive behaviour" or "impatient / short-tempered"
	Emotionality	Y	Y	Y	Y	Y	Y	Y	Y	Y	Y	Y	Y	Y	Y	Y	N	Y	N	16
	Aggressive/angry/frustrated behaviour	Y	N	N	N	Y	N	N	Y	N	Y	Y	Y	N	N	Y	N	N	Y	8	Combined with "impatient / short-tempered".
	Disinhibited behaviour	Y	Y	N	Y	Y	Y	N	Y	N	N	N	Y	N	Y	N	N	N	N	8
	Short-tempered, irritable, impatient behaviour	Y	N	Y	Y	Y	Y	N	N	Y	N	Y	Y	Y	Y	N	N	N	N	10
	Sensitive, anxious behaviour	Y	N	Y	N	N	N	Y	N	N	N	N	N	N	N	N	N	N	N	3
	Decision-making	N	N	Y	N	N	N	Y	N	N	N	N	N	N	N	N	N	N	N	2
	Sensitive to noise	N	N	N	N	N	N	N	N	N	N	N	N	Y	N	N	N	N	Y	2	Felt to be belong to "irritable / impatient / short-tempered", possibly use it as an example in brackets for those.
	Wants to do things immediately	N	N	N	N	N	N	N	N	N	N	Y	N	N	N	N	N	N	N	1	Only mentioned once
	Less empathy	N	N	N	N	N	N	N	N	Y	N	N	N	N	N	N	N	N	N	1	Only mentioned once
	Untidy	N	N	N	N	N	N	N	Y	N	N	N	N	N	N	N	N	N	N	1	Only mentioned once
	More empathy	N	N	N	N	Y	N	N	N	N	N	N	N	N	N	N	N	N	N	1	Only mentioned once
	More easily animated	N	N	N	Y	N	N	N	N	N	N	N	N	N	N	N	N	N	N	1	Only mentioned once
	Overthinking	N	N	Y	N	N	N	N	N	N	N	N	Y	N	N	N	N	N	N	2
	Appreciative	N	N	N	Y	N	N	N	N	N	N	N	N	N	N	N	N	N	N	1	Only mentioned once
	Problems initiating an actvivity /apathy	N	N	N	N	N	N	Y	N	N	N	N	N	N	N	N	N	Y	N	2
	Stubborn / determined	N	N	N	N	N	N	N	N	Y	N	N	Y	N	N	N	N	N	N	2
	Keen to find peace after argument	N	N	N	Y	N	N	N	N	N	N	N	N	N	N	N	N	N	N	1	Only mentioned once
	Guilty	N	N	N	N	N	N	Y	N	N	N	N	N	N	N	N	N	N	N	1	Only mentioned once
	Loss of interest	N	N	Y	Y	Y	N	Y	N	N	N	Y	N	N	N	N	Y	Y	Y	8
	Sensitive to what other people say/think	N	N	N	N	N	N	Y	N	N	N	N	N	N	N	Y	N	N	N	2		put as difficulty dealing with criticsm
	Sense of not being the person that he/she was	N	N	N	N	N	N	Y	N	N	N	N	N	N	N	N	N	N	N	1	Only mentioned once
	More aware of being vulnerable	N	N	N	N	N	N	N	N	N	N	N	Y	N	N	N	N	N	N	1	Only mentioned once
	Feeling lonely	N	N	N	N	N	N	N	N	N	N	N	N	N	Y	N	N	N	N	1	Only mentioned once
	Staring	Y	N	N	N	N	N	N	N	N	N	N	N	N	N	N	N	N	N	1	Only mentioned once and possibly seizures
	Overly active	N	N	N	N	N	N	N	Y	N	N	N	N	N	N	N	N	N	N	1	Only mentioned once
	Less materialistic	N	N	N	N	N	N	N	N	N	N	N	N	Y	N	N	N	N	N	1	Only mentioned once
Medication Side Effects	Levetiracetam side effects	Y	N	N	Y	N	N	N	N	N	N	N	N	N	Y	N	N	N	N	3	Keep symptoms as general questions and not specify to medication. These symptoms were variable and in many cases could not be parsed from disease-related symptoms
	Steroid side effects	N	N	N	N	Y	Y	N	Y	N	Y	N	Y	Y	N	Y	N	N	Y	8	Keep symptoms as general questions and not specify to medication. These symptoms were variable and in many cases could not be parsed from disease-related symptoms
ADL	Book-reading	Y	Y	N	Y	N	N	Y	N	N	N	N	N	N	N	N	N	Y	Y	6	Considered to fit into 'Hobbies'	combine with "activities I used to enjoy" in ADL questions. Also book reading is being used as an example in short-term memory question.
	Hobbies	Y	Y	Y	N	N	Y	N	N	N	Y	Y	N	N	N	N	N	N	N	6		difficult to do activities I used to enjoy in ADL questions
	Social life	N	N	N	N	N	Y	Y	N	N	N	Y	N	N	N	Y	N	N	N	4		limited ability to attend social meetings in ADL
	Work	N	N	N	N	N	N	Y	N	N	Y	Y	N	N	Y	N	N	N	N	4		ability to do my job in ADL questions
	Dropped before first draft
	N = Not mentioned
	Y = mentioned
