# Supplementary material for: Capturing what matters: Patient‐reported LGI1‐ANTibody encephalitis outcome RatiNg scale (LANTERN)
Source: Ann Clin Transl Neurol. 2025 Feb 25;12(4):821–31. doi: 10.1002/acn3.70006 (PMC12040509; doi:10.1002/acn3.70006)
Supplement: Supplementary file 2 — File S2. [file ACN3-12-821-s004.xlsx]

## Sheet: Item tracking matrix 
Number	Cognitive debriefing item tracking matrix (assessing relevance, comprehensibility and comprehensiveness)
	Blue cells= Not present in first round but added later Green cells= Present until final survey White cells = Not included in final survey Red cells= Round in which it was deleted "UC"= unchanged since previous round
	Item	Original Wording presented to 1st cog	Rationale after first cog.debrief.	Taking forward?	Wording presented to 2nd cog.debrief	Rationale after second cog.debrief.	Taking forward?	Wording presented to 3nd cog.debrief	Rationale after third cog.debrief.	Taking forward?	Wording presented to Stakeholder Meeting	Rationale after Stakeholder Meeting	Taking Forward	Primary qualitative theme mapped	Final Wording to go into Survey
1	focal seizures	I had focal (small) seizures lasting only seconds to a few minutes. Examples include recurrent feelings of goosebumps, shivers, arm/leg/face twitches, etc.	Keep for second round but will likely have to base final decision on clinical grounds rather than result of interviews/psychometrics since seizures are so rare in the disease course later on.Only slight change to put examples in brackets. Impact questions will be changed from "interfered" to "impacted the quality of my life"	Yes	I had focal (small) seizures lasting only seconds to a few minutes (e.g. recurrent feelings of goosebumps, shivers, arm/leg/face twitches, etc.)	There seems to be a risk that the one person who might be seizing felt unable to answer the Q. Answered 2 even though there were no reports of BLTCS. However, there were difficult clinical confounders. Maybe add the word 'fit'? Need to discuss this at the stakeholder meeting.	Yes	UC		Yes	UC	Likely to not be present in many, but clinically important	Yes	Physical symptoms	UC
2	generalised seizures	I had generalised/tonic-clonic (big) seizures. e.g with shaking and loss of consciousness.		Yes	unchanged = UC	Consider adding 'see examples of seizures given in Q1 and 2 above'. Consider adding a driving question (maybe to the loss of independence Q or to ADLs?)	Yes	UC		Yes	UC		Yes		UC
3	seizure impact	Seizures interfered with my day-to-day life		Yes	Seizures impacted the quality of my life		Yes	UC		Yes	UC		Yes		UC
4	weakness/unsteadiness mobility around house	Weakness or unsteadiness limited my mobility around the house	possible interfering of co-existing illnesses	Yes	UC	keep, Keep all 3 examples as people gave different answers.	Yes	UC		Yes	UC	likely to be redundant but should be tested in psychometric survey to determine best method	Yes		UC
5	weakness/unsteadiness mobiltiy outside house	Weakness or unsteadiness limited my mobility outside the house (e.g. going to the shops)	possibly redundant, maxybe reduce to one question of 'limits my mobility'?	Yes	UC		Yes	UC		Yes	UC		Yes		UC
6	weakess/unsteadiness exercise	Weakness or unsteadiness limited me when I tried to exercise		Yes	UC		Yes	UC		Yes	UC		Yes		UC
7	weakness impact	Weakness or unsteadiness interfered with my day-to-day life	Impact questions will be changed from "interefered" to "impacted the quality of my life"		Weakness or unsteadiness impacted the quality of my life		Yes	UC		Yes	UC		Yes		UC
8	coordination	I had trouble with coordination (performing controlled movements with my legs or hands)	Keep as seems to get different answers to weakness/ unsteadiness. Change "trouble" to "problems". Impact questions will be changed from "interefered" to "impacted the quality of my life"	Yes	I had problems with coordination (performing controlled movements with my legs or hands)	Consider changing this to 'weakness and poor coordination/clumsiness of my arms and hands'	Yes	UC		Yes	UC	coordination of hands only, because the other one above covers the legs.	Yes		I had problems with coordination of my hands/arms (performing controlled movements)
9	coordination impact	My coordination problems interfered with my day-to-day life		Yes	Coordination problems impacted the quality of my life	Keep as is, maybe add 'or clumsiness'	Yes	UC		Yes	UC		Yes		Coordination problems of hands/arms impacted the quality of my life
10	painful burning	I experienced painful tingling, burning or pins and needles	possibly add "numbness". We decide not to, because we want the pure pain, not the underlying neuropathy. leave it as is.	Yes	UC	May need to accept some poor specificity here but see if stake holders have any better ideas.	Yes	UC		Yes	UC		Yes		UC
11	pain impact	My pain interfered with my day-to-day life	Keep		Painful tingling, burning or pins and needes impacted then quality of my life		Yes	UC		Yes	UC		Yes		UC
12	joint pain		newly added, because it came up in interview.	Yes	I experienced joint pain	Keep	Yes	UC		Yes	UC	added according to clinicians, who feel it is an important symptom, coming off the steroids	Yes		UC
13	joint pain impact			Yes	Joint pain impacted the quality of my life		Yes	UC		Yes	UC		Yes		UC
14	assistance in day-to day activities	I needed assistance in day-to-day life (social, financial, work, mobility)	Keep but maybe try 2 questions? Or simply reword as 'day-to-day activities'? Also add a question here on being left alone/having someone looking after them	Yes	I needed assistance in day-to-day activties	Keep	Yes	UC		Yes	UC		Yes		UC
15	needing assistance impact	My loss of independence bothered or distressed me		Yes	Needing assistance impacted the quality of my life		Yes	Needing assistance in day-to-day activities impacted the quality of my life			UC		Yes		UC
16	someone looking after me		newly added.	Yes	I needed to have someone looking after me or with me	Keep.	Yes	UC		Yes	UC		Yes		UC
17	looking after me impact			Yes	Needing someone to look after me impacted the quality of my life		Yes	UC		Yes	UC		Yes		Needing someone to look after me or with me impacted the quality of my life
18	big appetite	I had a bigger appetite than I used to (before illness)	Keep for now. Maybe weight gain is more clinically relevant, but harder to capture in 4-week window.	Yes	I had a bigger appetite than I used to.	Not clear how to get around the problem of detecting change since illness. Maybe just change to 'I had a big appetite' but likely to be less specific.	Yes	I had a big appetite		Yes	UC	remove both, because the cliinically interesting fact is the weight gain	No
19	sweet tooth	I had more of a sweet tooth than I used to (before illness)	Consider dropping due to redundancy	Yes	I had more of a sweet tooth than I used to	May be possible to drop appetie and sweet tooth altogether and just keep weight gain.	Yes	I had a very sweet tooth		Yes	UC	remove both, because the cliinically interesting fact is the weight gain	No
20	big appetitie or sweet tooth impact			Yes	Increased appetite or sweet tooth impacted the quality of my life	May be able to drop and just use weight gain	Yes	Big appetite or sweet tooth impacted the quality of my life		Yes	UC	remove both, because the cliinically interesting fact is the weight gain	No
21	gained weight	I have gained weight	Keep. Slightly re-worded. Can we also add a question on losing weight (would have to be unintentional)? Possibly clinically irrelevant to the syndrome	Yes	I noticed I had gained weight	Keep but discuss at stakeholder meeting whether weight loss should be included.	Yes	UC		Yes	UC		Yes		UC
22	weight impact	My weight gain or increased appetite bothered or distressed me	Keep	Yes	Weight gain impacted the quality of my life	Keep	Yes	UC		Yes	UC		Yes		UC
23	loss of weight											newly added, because it was suggested by stakeholders	Yes		I noticed I had lost weight
24	loss of weight impact												Yes		Weight loss impacted the quality of my life
25	less libido	I had less interest in sex than I used to (before illness)	keep for now	Yes	I had less interest in sex than I used to	Drop "than I used to". Or change to 'My sex life was negatively affected'	Yes	My sex life was negatively affected	add "by the illness"	Yes	My sex life was negatively affected by the illness	completely change wording, which was "sex life was negatively affected" and make 2 questions. Libido (sex drive) increase and decrease	Yes		My interest in sex was reduced
26	less libido impact	My change in sex drive bothered or distressed me	Keep	Yes	Having less interest in sex impacted the quality of my life		Yes	Having a negatively affected sex life impacted the quality of my life		Yes	UC		Yes		Having a reduced interest in sex impacted the quality of my life
27	increased libido											newly added, because it was suggested by stakeholders	Yes		My interest in sex was increased
28	increased libido impact												Yes		Having an increased interest in sex impacted the quality of my life
29	sleeping at night	I had trouble sleeping at night	Keep	Yes	I had problems sleeping at night		Yes	UC		Yes	UC		Yes	Sleep and Fatigue	UC
30	sleeping excessivly	I Sleept >10 hours a day or needed >2 naps a day . Or I slept more hours during nighttime than I used to or slept a lot during the day	Keep. Question worded: I slept more than usual. Is 'than usual' acceptable?	Yes	I slept more than usual	Probably need to go back to 'I slept excessively or slept a lot during the day'. Both have their issues.	Yes	I slept excessively or slept a lot during the day		Yes	UC	re-worded as slept too much instead of slept excessively	Yes		I slept too much
31	still tired after a nights sleep	I was still tired after a night’s sleep	Keep	Yes	UC		Yes	UC		Yes	UC		Yes		UC
32	impact of sleep	My sleep problems interfered with my day-to-day life	Keep	Yes	Sleep problems impacted the quality of my life	Keep. Both good.	Yes	UC		Yes	UC		Yes		UC
33	vivid or bad dreams	I have very vivid or bad dreams	Lose the word 'very'	Yes	I had very vivid or bad dreams	Keep for now, though not likely to be relevant	Yes	UC		Yes	UC		Yes		UC
34	impact of dreams	Vivid or bad dreams interfered with my day-to-day life	Keep	Yes	Vivid or bad dreams impacted the quality of my life		Yes	UC		Yes	UC		Yes		UC
35	fatigue after physical activity	I felt tired or fatigued after physical activity more quickly than I used to (before my illness ). e.g. Daily chores, walking, exercise.	Keep but change wording to "I felt more tired… (drop the 'quickly')	Yes	I felt more tired or fatigued after physical activity than I used to (e.g. daily chores, walking, exercise).	Keep but without 'than I used to'. And without "more"	Yes	I felt tired or fatigues after physical activity (e.g. doing daily chores, walking, exercise)		Yes	UC		Yes		UC
36	fatigue after mental activity	I felt tired or fatigued after mental activity more quickly than I used to (before illness). e.g. when trying to concentrate for a while.		Yes	I felt more tired or fatigued after mental activity than I used to (e.g. when trying to concentrate for a while).		Yes	I felt tired or fatigued after mental activity (e.g. when trying to concentrate for a while).		Yes	UC		Yes		UC
37	impact of fatigue	My feelings of tiredness or fatigue interfered with my day-to-day life		Yes	Feelings of tiredness or fatigue impacted the quality of my life		Yes	UC		Yes	UC		Yes		UC
38	short-term memory	I found it hard to remember recent events like appointments, topics of conversation, if I had brushed my teeth, etc.	Keep but remove teeth brushing	Yes	I found it hard to remember recent events (e.g. appointments, topics of conversation, etc.)	Keep. Add "short term memory" as explanation	Yes	I had difficulty with short-term memory, remembering recent events (e.g. appointments, topics of conversation, etc.)		Yes	UC		Yes	Memory and Cognition	UC
39	short-term memory impact	My short-term memory problems interfered with my day-to-day life		Yes	Short-term memory problems impacted the quality of my life		Yes	UC		Yes	UC		Yes		UC
40	long-term memory	I found it hard to remember certain events in my past. Examples include significant events (weddings, funerals) that may have happened years before the illness.	Keep	Yes	I found it hard to remember certain events in my past (e.g. significant events (weddings, funerals) that may have happened years before the illness).	Keep but add 'long-term' and reword to "I had problems with long-term memory, remembering certain events in my past (e.g. weddings, funerals, holidays, etc.) that may have happened years before the illness.	Yes	I had difficulty with long-term memory, remembering certain events in my past (e.g. weddings, funerals, holidays etc.) that may have happened years before the illness).		Yes	UC		Yes		UC
41	long-term memory impact	My long-term memory problems bothered or distressed me		Yes	Long-term memory problems impacted the quality of my life		Yes	UC		Yes	UC		Yes		UC
42	timeline	I could remember events but not when they happened. e.g. Whether it was days or years ago.	Yes but reword - "I could remember events but could not put them into a timeline. E.g. Whether it was days or years ago"	Yes	I could remember events but not put them into a timeline (e.g. whether it was days or years ago)	Keep	Yes	UC		Yes	UC		Yes		UC
43	timeline impact	My difficulties remembering when things happened bothered or distressed me		Yes	Difficulties in putting events into a timeline impacted the quality of my life		Yes	UC		Yes	UC		Yes		UC
44	directions	I had problems with directions. e.g. finding a parked car,losing my way in a familiar place	Keep	Yes	UC	Keep	Yes	UC		Yes	UC		Yes		UC
45	directions impact	My problems with directions interefered with may day-to-day life		Yes	Problems with directions impacted the quality of my life	Add examples in brackets as before	Yes	Problems with directions impacted the quality of my life (e.g. finding a parked car, losing my way in a familiar place)		Yes	UC		Yes		UC
46	difficulties recognizing faces	I had difficulties recognizing faces	Seems confounded and redundant	No
47	difficulties recognizing objects	I had difficulties recognising objects	Irrelevant	No
48	concentration	I had trouble concentrating. e.g following a movie, book or conversation.	keep	Yes	UC	Keep	Yes	UC		Yes	UC		Yes		UC
49	concentration impact	My problems in concentrating interfered with my day-to-day life		Yes	Problems in concentrating impacted the quality of my life		Yes	UC		Yes	UC		Yes		UC
50	multi-tasking	I had difficulty multi-tasking or with complex tasks. e.g. Following a recipe or instruction manual.	Yes - but make into two separate questions	Yes	I had difficulty multi-tasking	keep	Yes	UC		Yes	UC		Yes		UC
51	multi-tasking impact	My difficulty with multiple or complex tasks interfered with my day-to-day life		Yes	Difficulties with multi-tasking impacted the quality of my life		Yes	UC		Yes	UC		Yes		UC
52	complex tasks		newly added.	Yes	I had difficulty with complex tasks (e.g. following a recipe or instruction manual)	Keep for now	Yes	UC		Yes	UC		Yes		UC
53	complex tasks impact			Yes	Difficulties with complex tasks impacted the quality of my life		Yes	UC		Yes	UC	Add examples in brackets to question	Yes		Difficulties with complex tasks (e.g. following a recipe or instruction manual) impacted the quality of my life.
54	reading/writing/spelling					newly added, because it came up in interview	Yes	I had difficulty in reading, writing or spelling		Yes	UC	delete reading , because of patient and stakeholder feedback	Yes		I had difficuly in writing or spelling.
55	reading/writing/spelling impact						Yes	Difficulties in reading, writing or spelling impacted the quality of my life		Yes	UC		Yes		Difficulties in writing or spelling impacted the quality of my life.
56	sadness	I felt sad or low in mood	Keep	Yes	UC	keep	Yes	UC		Yes	UC		Yes	Emotion and Behaviour	UC
57	sadness impact	My sadness bothered or distresses me +/- people around me		Yes	Sadness impacted the quality of my life	re-word, to be consistent: "Feelings of.."	Yes	Feelings of sadness impacted the quality of my life		Yes	UC		Yes		UC
58	low in self-esteem	I felt low in self-esteem or confidence	possibly irrelevant and redundant	Yes	UC	keep	Yes	UC		Yes	UC		Yes		UC
59	low in self-esteem impact	My sadness bothered or distresses me +/- people around me		Yes	Low self-esteem or confidence impacted the quality of my life		Yes	Feelings of low self-esteem or confidence impacted the quality of my life		Yes	UC		Yes		UC
60	embarassed	I felt embarrassed	Keep but directly address relevance more clearly in next cognitive debrief.		UC	keep	Yes	UC		Yes	UC		Yes		UC
61	embarassed impact	My problems with embarrassment bothered or distressed me +/- people around me		Yes	Embarrassment impacted the quality of my life		Yes	Feelings of embarrassment impacted the quality of my life		Yes	UC		Yes		UC
62	overly emotional	I was overly emotional, laughed or cried very easily	Keep but need to decide about adding "than I used to" to behavioural questions.	Yes	UC	keep	Yes	UC		Yes	UC		Yes		UC
63	overly emotional impact	Being overly emotional bothered or distressed me +/- people around me		Yes	Being overly emotional impacted the quality of my life		Yes	UC		Yes	UC		Yes		UC
64	short-tempered	I was short-tempered, impatient	keep	Yes	UC	keep	Yes	UC		Yes	UC		Yes		UC
65	short-tempered impact	My temper or impatience bothered or distressed me +/- people around me		Yes	Being short-tempered or impatient impacted the quality of my life		Yes	UC		Yes	UC		Yes		UC
66	overly friendly	I behaved overly direct to people. For example being overly friendly, rude or flirtatious.	Reword to 'I behaved overly friendly or direct to people'	Yes	I behaved overly friendly or direct to people.	keep	Yes	UC		Yes	UC		Yes		UC
67	overly friendly impact	Being overly direct or friendly to people bothered or distressed me +/- people around me		Yes	Being overly friendly or direct to people impacted the quality of my life		Yes	Behaving overly friendly or direct to people impacted the quality of my life		Yes	UC		Yes		UC
68	anxious	I felt anxious	keep, but discuss the addition "than I used to"?		UC	keep	Yes	UC		Yes	UC		Yes		UC
69	anxious impact	My anxiety bothered or distressed me +/- people around me			Anxiety impacted the quality of my life		Yes	Feelings of anxiety impacted the quality of my life		Yes	UC		Yes		UC
70	difficulties dealing with criticism	I had difficulty dealing with criticism	Remove, not relevant	No
71	criticism impact	My difficulties dealing with criticism bothered or distressed me +/- people around me		No
72	determined / stubborn	I was more determined or stubborn	Will need 'than I used to' to be relevant		I was determined or stubborn	keep		UC			UC		Yes		UC
73	determined / stubborn impact	My determination or stubbornness bothered or distressed me +/- people around me			Determination or stubbornness impacted the quality of my life			Being determined or stubborn impacted the quality of my life			UC		Yes		UC
74	unmotivated	I felt unmotivated. I had difficulties initiating an activity.	keep, but discuss the addition "than I used to"?		UC	keep		UC			UC	re-worded, "initiating an activity" in final PROM, even efore?	Yes		UC
75	unmotivated impact	My lack of motivation bothered or distressed me +/- people around me			Lack of motivation impacted the quality of my life			UC			UC		Yes		UC
76	decision	I had difficulties making a decision	Possible redundant/irrelevant		UC	keep		UC			UC		Yes		UC
77	decision impact	My difficulties in making decisions bothered or distressed me +/- people around me			Difficulties in making decisions impacted the quality of my life			UC			UC		Yes		UC
78	overthinking	I had difficulties with overthinking, trying to ease my mind.	Drop. Replace with obsessiveness question.	No
79	overthinking impact	My overthinking bothered or distressed me +/- people around me		No
80	hallucinations	I heard or saw things that were not there or did not make sense during daytime	keep for now, but consider dropping. Not clinically relevant after acute illness.		I heard or saw things that were not there or did not make sense (while awake)	Consider dropping at stakeholder meeting as not relevant outside of acute setting		UC			UC	add the word hallucination to make it easiert to understand	Yes		I had hallucinations (heard or saw things that were not there or did not make sense)
81	hallucinations impact	My hallucinations bothered or distressed me +/- people around me			Hallucinations impacted the quality of my life			UC			UC		Yes		UC
82	obession		newly added, because it came up in interview	Yes	I tended to obsess over things	keep		UC			UC		Yes		UC
83	obession impact			Yes	Tendency to obsess over things impacted the quality of my life			UC			UC		Yes		UC
84	couldnt stop talking					newly added, because it came up in interview	Yes	I had times when I could not stop talking			UC		Yes		UC
85	couldnt stop talking impact						Yes	Not being able to stop talking at times impacted the quality of my life			UC		Yes		Being unable to stop talking impacted the quality. Of my life
86	less empathy					newly added, because it came up in interview	Yes	I had less empathy and sensitivity to the needs of others			UC		Yes		UC
87	less empathy impact						Yes	Having less empathy and sensitivity to the needs of others impacted the quality of my life			UC		Yes		UC
88	less interest	I had less interest in activities I used to enjoy	Seems redundant	No		added back in, because it came up in interview again	Yes	I had less interest in activities I used to enjoy			UC		Yes		UC
89	less interest impact	Not being interested in activities interfered with my day-to-day life.		No			Yes	Having less interest in activities I used to enjoy impacted the quality of my life			UC		Yes		UC
90	ADL job	My illness impacted my ability to do my job	Combine with next question, because not every patient still has a job	Yes	My illness impacted my ability to do my job or activities I used to enjoy	decided to separate job and hobby question again, because it caused confusion in interviews		My illness impacted my ability to do my job			UC		Yes	ADL	UC
91	ADL enjoyable hobbies	My illness made it physically difficult to do activities I used to enjoy	Merged with question above			Added back in : My illness limited my ability to do my job or activities I used to enjoy		My illness impacted my ability to do activities I used to enjoy			UC		Yes		UC
92	ADL mobility outside house	My illness limited my ability to go out of the house my myself	Keep these for now but some may be found to be redundant		UC	Thought about adding a separate driving question but don't want to force people into this. Reword this as "get around outside the house by msyelf".		My illness limited my ability to get around out of the house my myself			UC		Yes		UC
93	ADL mobility household chores	My illness limited my ability to do household chores by myself			UC	Keep		UC			UC		Yes		UC
94	ADL walk around the house	My illness limited my ability to walk around the house by myself			UC	Keep		UC			UC		Yes		UC
95	ADL wash and dress	My illness limited my ability to wash and dress myself			UC	Likely low relevance except in severe cases so keep.		UC			UC		Yes		UC
96	ADL social meetings	My illness limited my ability to attend social meetings.	keep.		UC	Keep		UC			UC		Yes		UC
97	ADL made me a burden					newly added, because it came up in interview		My illness made me a burden to people around me			UC		Yes		UC
98	ADL driving											Add driving to ADL questions	Yes		My illnes impacted my ability to drive
99	VAS scale	How close are you to how you were?	Keep but change to a scale and separate into physically and mentally		How would you rate your mental health on a scale from 0 to 100	Get rid for the actual PROM. But keep for survey, to cross-correlate.		How would you rate your current quality of life, taking your illness into account on a scale from 0 to 100?			UC	useful for the survey, make it clear with words or pictorally which is good and which is bad		VAS	How wouly you rate your current quality of life, taking your illness into account on a scale from 0 to 100?If 0 is the worst quality of life you can imagine and 100 is the best quality of life you can imagine.	Not for PROM, but just for survey
100	VAS scale 2				How would you rate your physical health on a scale from 0 to 100	Get rid of second question. Adds confusion. People kept mixing them up.
	fill out form														how did you fill out the above questions? On my own or with someones help.
n= number of questions					77			87			87				89
n= unchanged wording					20			57			86				73
n= changes in wording					57			30			1				16
Percentage of adjusted wording					0.74026			0.344828			0.0114943				0.179775

## Sheet: Results and Changes to Design
Developing the LGI1-PROM. Summary of cognitive debriefing results and item tracking matrix
			First Round	Second Round	Third Round	Stakeholder Meeting	Final PROM
(1) Questionnaire instructions (assessing comprehensibility)
			Too long if cognitively impaired	All understood	N=1 carer found it difficult in general to estimate degree	Currently quite lengthy. ‘4 week recall’ and comorbidities need to be emphasised. Aim to shorten instructions and put these in bold if possible.
			Statement about pre=existing illnesses is easily missed/forgotten.--> Could higlight secion on pre-existing illnesses.		overall well understood and agreed	Discussed the confounding effects of comorbidities. After discussion all agreed that this is a limitation but some symptoms cannot easily be separated from encephalitis or other illnesses, and may well be contributed to by both, so we should be assessing frequency and impact of these symptoms as a whole.
			N=1 thought left and right meant 'side of body'. --> Could change 'left hand side' to left hand column'. Alternatively change layout to one column.
			´--> Combine to one question
	Instruction Wording	Left side	Please read each question below carefully and then tick the box that best indicates how often you have experienced each symptom in the past 4 weeks. Please answer every question. If you are not sure which answer to select, please choose the one answer that comes closest to describing you. Do not worry, if the symptom is maybe caused by a different co-existing disease . The interviewer can explain…	Please read each question below carefully and then select the answer that best indicates how often you have experienced each symptom in the past 4 weeks (left hand side) and how much each symptom has impacted the quality of your life in the past 4 weeks (right hand side)	Please read each question below carefully and then select the answer that best indicates how often you have experienced each symptom in the past 4 weeks and how much each symptom has impacted the quality of your life in the past 4 weeks. Please answer every question. If you are not sure which answer to select, please choose the one answer that comes closest to describing you, even if it may be ca…	Please read each question below carefully and then select the answer that best indicates how often you have experienced each symptom in the past 4 weeks and how much each symptom has impacted the quality of your life in the past 4 weeks. Please answer every question. If you are not sure which answre to select, please choose the one answer that comes closest to describing youl even if it may be ca…	Please read every question below and select the answer tthat best applies to you in the past 4 weeks, even if it may be caused by a different co-existing disease.
		Right side	Please read each question below carefully and then tick the box that best indicates how much each symptom has affected you or interfered with your day-to-day life in the past 4 weeks. Please answer every question. If you are not sure which answer to select, please choose the one answer that comes closest to describing you. The interviewer can explain any words or phrases that you do not understan…
(2) Response options (assessing relevance and comprehensibility)
			N=1 felt mild and moderate very similar but big gap between moderate and severe.	Some people were scoring >0 in the severity options even though the frequency was 0. ?Reflects misunderstanding or impact from very infrequenct symtpoms.	fine	Response options (rarely, sometimes vs discrete time-frames; daily, weekly, etc,) were discussed. People agreed on
			N=1 felt 'very often' fell between 3 and 4.	N=2/8 struggled to decide between rarely-sometimes and sometimes-often
			Response optons can be quite subjectively interpreted but answers felt comparable between individuals.	`--> "Add ""not present"" to 0? --> decided to keep 5-point Likert based on majority opinion. Also the most common type of scale used. "
			when asked about it rather no defined time frames.
			`--> Keep current options but consider changing Always/Almost always to 'Very often/Always'
	Response options wording		Never/Almost Never - Rarely - Sometimes- Often- Always/Almost Always	Never/Almost Never - Rarely - Sometimes- Often- Always/Almost Always	Almost Never/Never - Rarely - Sometimes- Often- Almost Always/Always	Almost Never/Never - Rarely - Sometimes- Often- Almost Always/Always	Almost Never/Never - Rarely - Sometimes- Often- Almost Always/Always
			Not at all / Not relevant - Mildly - Moderately - Severely - Extremely	Not at all - Mildly - Moderately - Severely - Extremely	Not at all/symptom not present - Mildly - Moderately - Severely - Extremely	Not at all/symptom not present - Mildly - Moderately - Severely - Extremely	Not at all/symptom not present - Mildly - Moderately - Severely - Extremely
(3) Recall period (assessing relevance)
			majority agreed with 4 weeks	N=1 felt the recall period should be 3 years (the course of his illness).	N=1. Felt unlikely to be relevant 1 year out from illness, because many symtpoms have resolved now.
			N=1 preferred slightly longer. Option for retrospective answeres also suggested.	Some people pointed out that 4-weeks may be too long in post-acute phase (e.g. first 4-weeks post discharge).
			`--> Keep. Retrospective questioning not ideal as questionnaire will be repeatable/longitudinal.	`---> Keep 4-week period. Scale likely to be sued several months post-discharge.
	4 weeks		4 weeks	4 weeks	4 weeks	4 weeks	4 weeks
(4) Ordering (assessing comprehensibility) / preferred order of questions
			All agreed with order	No issues	fine.	keep
(5) Opinion about impact questions
				N=1 felt some were confusing when not worded exactly the same between Frequency and impact. e.g. Seizures, memory.	N=1. Struggled with the repetition of questions at times. Seemed to be trying to remember what he had said for the frequency in an attempt to match this answer.	keep
			Impact questions may have more variability (less floor and ceiling effect) in some participants.	`--> Consider adding 'small and large seizures' to severity and 'short-term/long-term' to memory severity Qs.
			N=1 felt redundant compared to frequency.
			N=5 wanted to keep these.
			At least 3 confused by layout.
			`--> keep
(6) Opinion about ADL
				1 person particulary like the social life Qs. Keep	fine	too many similar ADL questions, but keep to see which one performs best statistically.
			One person pointed out that we were specifying the illness here, but not with previous impact Qs.	`--> keep
			Felt not to be redundant
			`--> keep
(7) Past or Present tense
			N=1 suggested present tense.	Opinion varied here. 1 or 2 people liked present.	fine like it is
			N=1 suggested "have had"	`--> Overall understood and agreed with, keep as is.
			`-->Maybe change to 'have had'?
(8) Bothered/distressed vs. Impact on QOL
			Showed bother/distress options after completing questionnaire with impact on QoL. Therefore a bit artificial and hard to interpret. Some people preferred impact. Others felt their QoL was not affected but they could still be bothered by symptoms. But overall answers seeemed unlikely to change greatly.	x	x	x	x
			`--> Stick with impact on Quality of Life
(5) Missing items (assessing comprehensiveness)
			Suggested item	N=1 felt they cannot stop talking. - one patient and an unrelated cargiver mentioned this but has been observed in others. ""I had times when I could not stop talking"" ""Not being able to stop talking impacted my QoL"" N=1 suggested repeating the questionnaire to see if answers were consistent. - not feasible, or useful. Not enough Qs on ability to work. - Not sure how to add more questions on t…
			more apathy. .	Driving is missing and N=2 felt this was the most impactful symptom. --> consider, according to future interviews	temperature sensation changed. He now feels hot all the time. --> not added, because only mentioned once	change Sex question into 2 separate questions: increase and decrease in sex drive.
			joint pain (this is a relatively common symptoms).	Reading/writing/spelling. --> This had also come up once in the initial interviews, so worth adding now. "I had difficulties in reading, writing or spelling"	N=1. Felt the 'power' of the seizures (i.e. the level of discomfort) was not captured.--> we have the differentiation in small and big seizures. And hardly anyone still has seizures	Add Driving to ADL questions, because very big impact to patients lives
			obsessive behaviours missing	N=1 Felt there should be a Question about impact on carer. - adding to ADL Q "My illness impacted the lives of people around me". Or "My illness made me a burden to people around me"	the worry, of how other people perceive you. The step to success is acceptance of your limitations --> felt to be covered by low self esteem	add lose weight question
			Level of satisfaction/input from healtchare cover.	N=1 suggested repeating the questionnaire to see if answers were consistent. - > not feasible, or useful.	being aggressive--> felt to be measures by "short-tempered"
			Pain being 'processed differently'.	N=1 carer felt there were not enough Questions on ability to work. ---> Not sure how to add more questions on this. Should be covered by fatigue Questionss etc. and don't want to confuse people who were retired by giving examples. Caregiver rated fatigue highly but not memory. Both also answered highly for ADL Question (paitent 3, caregiver 4).
			Question on how long patient can be left alone.	N=1 carer suggested asking about memory being worse while tired. ---> already have Questions on mental fatigue and memory. Both patient and caregiver scored 2 and 4 for mental fatigue frequency. Don't change.
			Losing things.--> belongs to memory	N=1 Difficulty or loss of interest in joining social conversations. Didn't feel this was covered by exisiting apathy questions. --> Bring back loss of interest Questions now that wer droped last round.
			medication ---> but already covered by other symtpoms.	N=1 said they didn't catch 'subtle things' in conversation. ---> Could this be attentional? This was probably captured by the attention Question, this individual rated that as 4. Alternatively might have meant difficulty empathising, which did come up at least once in the narrative interviews, and another from the caregiver. Worth adding: "I felt less empathy or senstivity to the needs of others.…
			Possible additon to independence secion: I need to have someone looking after me or with me…Never-->always	N=1 felt they cannot stop talking. - one patient and an unrelated cargiver mentioned this but has been observed in others. --> Consider adding: "I had times when I could not stop talking" "Not being able to stop talking impacted my QoL"
Items added
			Obsession	Empathy
			Joint pain	Reading / Writing
			someone looking after me	Could not stop talking
			complex tasks	less interest
				made me a burden ADL
(6) Other
						May need to test on healthy controls at some point when questionnaire is finalised but for now the focus should be on the target population.
						Considered restricting question order to shorten questions by using a common stem. i.e. group all questions using the term ‘I felt…’. However, this would require a lot of qualitative retesting so it was felt to be better to continue with what we have. Discussed with PP where question order should be changed (so not under defined headings which could introduce a bias) or by getting some respondent…
						Can patients go back and revise their answers on RedCap? --> yes they can.
						Consider advertising on ABN mailer for participants.
						Need to decide which questionnaires to send alongside survey. Sophie’s data highlighted the most effective to be:
						o ACE (hard to do remotely), include PROMIS questionnaire?
						o HADS
						o MFIS
						o EQ-5D
						o Maybe Pittsburgh Sleep, but not a large component of the PROM.
						Next steps: Retest these changes on small number (N=3 +/- caregivers) then ready to send out survey.
						Check for typos: Full-stops. The QoL scal at the end should have a comma after ‘account’.
