# Supplementary material for: Capturing what matters: Patient‐reported LGI1‐ANTibody encephalitis outcome RatiNg scale (LANTERN)
Source: Ann Clin Transl Neurol. 2025 Feb 25;12(4):821–31. doi: 10.1002/acn3.70006 (PMC12040509; doi:10.1002/acn3.70006)
Supplement: Supplementary file 3 — File S3a. [file ACN3-12-821-s010.xlsx]

## Sheet: Product ITM round 1
		Item response distributions													EFA																					C. Alpha Rd 5
	item_label	0	1	2	3	4	6	8	9	12	16	missing	% 0-1	% >1	EFA_1_factor	EFA_2_factor_1	EFA_2_factor_2	EFA_3_factor_1	EFA_3_factor_2	EFA_3_factor_3	EFA_4_factor_1	EFA_4_factor_2	EFA_4_factor_3	EFA_4_factor_4	EFA_5_factor_1	EFA_5_factor_2	EFA_5_factor_3	EFA_5_factor_4	EFA_5_factor_5	EFA_6_factor_1	EFA_6_factor_2	EFA_6_factor_3	EFA_6_factor_4	EFA_6_factor_5	EFA_6_factor_6	alpha_if_removed	alpha_for_scale	Rationale for dropping
1	focal_sz_product	56	1	2	2	1	1	0	3	0	0	0	86.36	13.64	0.37827	0.40769		0.430324		-0.338939		0.385711		-0.31043										0.367888		0.963377	0.963148	Rare but highly clinically relevant symptom
2	gtc_sz_product	62	1	0	1	1	0	0	1	0	0	0	95.45	4.55	0.315725	0.337855		0.350461			0.365224						0.321572				0.315522					0.963684
3	weakness_around_house_product	42	1	7	0	0	7	1	3	3	2	0	65.15	34.85	0.633315		0.864294		0.837047				0.797513		0.809497					0.805516						0.962175		High correlation with weakness outside the house
4	weakness_outside_house_product	41	0	10	0	0	4	0	3	5	3	0	62.12	37.88	0.627851		0.947425		0.918786				0.86785		0.894568					0.869801						0.962207
5	weakness_exercise_product	40	1	7	2	1	5	0	2	4	4	0	62.12	37.88	0.620669		0.983019		0.903953				0.850756		0.850069					0.846707						0.962239		High correlation with weakness outside the house
6	coordination_product	52	2	6	1	2	1	0	0	0	2	0	81.82	18.18	0.565241	0.387259		0.396582	0.370058				0.382104		0.416322					0.401221						0.962541
7	np_pain_product	56	2	2	0	2	4	0	0	0	0	0	87.88	12.12	0.55286	0.349916		0.358689	0.381438		0.511987		0.424698		0.377112		0.341629		0.344599		0.398706			0.378279		0.962586
8	look_after_product	46	2	2	1	4	0	1	5	3	2	0	72.73	27.27	0.671328		0.726724		0.79992				0.806452		0.793332					0.807296						0.961989		Correlates with assistance.
9	joint_pain_product	28	4	9	1	3	8	2	0	5	6	0	48.48	51.52	0.3724		0.485938		0.339309				0.315338		0.35682					0.323975						0.963465
10	assistance_product	50	1	2	1	2	3	1	2	1	2	1	78.46	21.54	0.652077		0.767923		0.824278				0.806204		0.827108					0.835234						0.962081
11	wt_gain_product	44	0	7	1	3	3	4	2	0	2	0	66.67	33.33	0.549889	0.538186		0.531465			0.508455								0.741978					0.541247	0.453737	0.96262
12	less_sex_product	44	1	1	4	5	5	0	1	3	2	0	68.18	31.82	0.525576	0.459292		0.458821				0.360973							0.492734					0.356276	0.381057	0.962688
13	sleep_product	25	0	13	9	3	7	0	2	1	6	0	37.88	62.12	0.704342	0.319461	0.526485			0.603659				0.653587				0.705358					0.81666			0.961899
14	mental_fatig_product	23	5	12	1	5	5	1	3	5	6	0	42.42	57.58	0.787531	0.355228	0.592165	0.315521		0.648803	0.30268			0.684642				0.679658					0.671531			0.961517
15	physical_fatig_product	22	4	11	4	2	7	1	1	8	6	0	39.39	60.61	0.719794		0.742613		0.358694	0.672176			0.305152	0.712669	0.304438			0.714097					0.670544			0.961829
16	slept_more_product	43	5	3	3	3	3	2	0	1	3	0	72.73	27.27	0.401304		0.52032			0.556296				0.615608				0.617986					0.557916			0.963364
17	still_tired_product	25	1	12	7	2	8	1	1	2	7	0	39.39	60.61	0.718034		0.664116			0.73299				0.781829				0.823953					0.857154			0.961842		Highly correlated with sleep, and physical and mental fatigue. While it loads slightly higher than these, they are very important and clinically distinct (though related) symptoms which we feel should be kept spearate and not reduced to single item.
18	dreams_product	48	3	4	2	2	3	1	1	0	2	0	77.27	22.73	0.588517	0.33244	0.357218	0.312483		0.348387		0.319459		0.403459				0.513727	0.351101				0.541441	0.309399		0.96243
19	lt_mem_product	24	3	18	3	3	6	4	0	4	1	0	40.91	59.09	0.632735	0.72196		0.701559			0.393914	0.369087				0.37548	0.372901				0.386872	0.329858				0.962207
20	st_mem_product	22	0	15	3	3	11	1	2	3	6	0	33.33	66.67	0.645536	0.694977		0.674699			0.683258						0.612675				0.576263					0.962178
21	timeline_product	30	6	8	6	2	6	2	2	2	2	0	54.55	45.45	0.660659	0.762949		0.740703			0.85407						0.770712				0.7372					0.962101
22	directions_product	40	3	5	1	4	5	0	2	3	3	0	65.15	34.85	0.500894	0.737485		0.7186			0.706822						0.654728				0.664634					0.962862
23	concentration_product	32	7	10	0	2	5	0	3	2	5	0	59.09	40.91	0.828653	0.792686		0.766386			0.646591						0.58791				0.559					0.961313
24	decision_product	39	9	5	0	4	2	1	3	1	2	0	72.73	27.27	0.61066	0.714939		0.698571			0.583875						0.396406		0.383857		0.330391				0.388939	0.962313
25	multitasking_product	36	2	11	1	1	3	2	3	2	5	0	57.58	42.42	0.770681	0.690877		0.677269			0.712476						0.699808				0.700915					0.961587		High correlation with difficulty concentrating and mental fatigue.
26	complex_tasks_product	38	7	6	0	3	2	0	3	2	5	0	68.18	31.82	0.822734	0.7587		0.746611			0.510635	0.316085				0.330919	0.499061				0.538392					0.961338
27	write_product	42	7	4	3	4	1	0	2	1	2	0	74.24	25.76	0.738683	0.663486		0.654619			0.420425	0.305644				0.357347	0.473501				0.51258	0.310476				0.961711
28	low_mood_product	27	4	13	1	8	4	0	3	2	4	0	46.97	53.03	0.755887	0.688317		0.667904				0.641038				0.65343						0.650067				0.961652
29	self_esteem_product	32	5	11	0	5	6	1	2	2	2	0	56.06	43.94	0.719067	0.724017		0.706418				0.472227				0.372229			0.325419				0.33119	0.39707		0.96183
30	embarrassed_product	48	6	2	1	2	5	0	1	0	1	0	81.82	18.18	0.703933	0.709804		0.702784			0.325684	0.451993							0.525406					0.50846		0.961867
31	emotional_product	38	1	9	3	3	7	1	1	0	2	1	60	40	0.627376	0.815486		0.789086				0.737847				0.718468						0.711648				0.962278
32	anxiety_product	32	6	11	2	3	3	0	4	2	3	0	57.58	42.42	0.736267	0.784683		0.76252				0.596765				0.604436						0.576327				0.961737
33	short_temper_product	29	1	12	2	5	12	0	4	0	1	0	45.45	54.55	0.70699	0.720846		0.706128				0.838776				0.851502						0.800529				0.961865
34	overly_friendly_product	54	2	3	5	2	0	0	0	0	0	0	84.85	15.15	0.603711	0.512773		0.520761				0.643559				0.492324			0.36417			0.375019		0.506678		0.962309
35	stubborn_product	39	3	10	2	4	4	0	3	0	1	0	63.64	36.36	0.680111	0.820489		0.812033				0.736992				0.70948						0.626394				0.962008
36	unmotivated_product	25	5	10	4	8	3	2	3	1	4	1	46.15	53.85	0.712779	0.485187	0.330445	0.461336		0.368852	0.476638			0.387573			0.326187	0.455877							0.712547	0.961842
37	hallucinations_product	64	0	0	1	1	0	0	0	0	0	0	96.97	3.03	0.35267															0.391972		0.327258				0.963512		<5% reporting score above 1.
38	obsessions_product	46	5	6	3	1	2	0	2	0	1	0	77.27	22.73	0.62949	0.550435		0.573687	0.380216	-0.309642		0.38228	0.406091		0.374395				0.360396					0.559027		0.962207
39	talking_product	53	2	2	3	3	1	0	1	0	1	0	83.33	16.67	0.628899	0.511087		0.535055	0.419597			0.502034	0.431156		0.415511	0.393416				0.444211		0.359048				0.962177
40	empathy_product	43	8	7	1	1	6	0	0	0	0	0	77.27	22.73	0.492664	0.559146		0.563352				0.728448				0.587186			0.315409			0.53646		0.314941		0.962875
41	interest_product	32	2	9	2	6	4	1	4	3	3	0	51.52	48.48	0.639574	0.562278		0.536307		0.337897	0.39323			0.361997				0.446001							0.756834	0.962205
	Dropping																	Loadings <0.5

## Sheet: Product ITM round 2
		Item response distributions													EFA																					C. Alpha Rd 5
	item_label	0	1	2	3	4	6	8	9	12	16	missing	% 0-1	% >1	EFA_1_factor	EFA_2_factor_1	EFA_2_factor_2	EFA_3_factor_1	EFA_3_factor_2	EFA_3_factor_3	EFA_4_factor_1	EFA_4_factor_2	EFA_4_factor_3	EFA_4_factor_4	EFA_5_factor_1	EFA_5_factor_2	EFA_5_factor_3	EFA_5_factor_4	EFA_5_factor_5	EFA_6_factor_1	EFA_6_factor_2	EFA_6_factor_3	EFA_6_factor_4	EFA_6_factor_5	EFA_6_factor_6	alpha_if_removed	alpha_for_scale	Rationale for dropping
26	emotional_product	38	1	9	3	3	7	1	1	0	2	1	60	40	0.669938	0.737881		0.781932			0.783756				0.757737						0.674108				-0.321244	0.955849
17	timeline_product	30	6	8	6	2	6	2	2	2	2	0	54.55	45.45	0.682089	0.699052		0.763742				0.826746					0.776165						0.725014			0.955701
19	concentration_product	32	7	10	0	2	5	0	3	2	5	0	59.09	40.91	0.836689	0.686984		0.759704				0.588298					0.517217			0.308061			0.450921			0.9547
18	directions_product	40	3	5	1	4	5	0	2	3	3	0	65.15	34.85	0.533932	0.717751		0.753331				0.694458					0.701547						0.592221			0.956664
27	anxiety_product	32	6	11	2	3	3	0	4	2	3	0	57.58	42.42	0.763635	0.751359		0.745239			0.603453				0.603337						0.41287			0.397942		0.955183
30	stubborn_product	39	3	10	2	4	4	0	3	0	1	0	63.64	36.36	0.715478	0.83788		0.725315			0.743942				0.715229						0.862673					0.955518		High correlation with emotionality and short-temper
20	decision_product	39	9	5	0	4	2	1	3	1	2	0	72.73	27.27	0.637119	0.697477		0.714907				0.599722					0.378346	0.416481				0.419967	0.304505			0.955944
16	st_mem_product	22	0	15	3	3	11	1	2	3	6	0	33.33	66.67	0.651641	0.648305		0.706376				0.639889					0.565766						0.484566			0.955901
15	lt_mem_product	24	3	18	3	3	6	4	0	4	1	0	40.91	59.09	0.660832	0.688337		0.700436			0.363769	0.40941			0.373109		0.409476				0.358508		0.358603			0.955807
24	self_esteem_product	32	5	11	0	5	6	1	2	2	2	0	56.06	43.94	0.742969	0.733889		0.683993			0.441709	0.326836			0.410518									0.444853		0.955299		High correlation with anxiety
21	complex_tasks_product	38	7	6	0	3	2	0	3	2	5	0	68.18	31.82	0.829699	0.720408		0.659441			0.322818	0.406182			0.321358		0.424309				0.452566		0.388648			0.954747		High correlation with concentration
25	embarrassed_product	48	6	2	1	2	5	0	1	0	1	0	81.82	18.18	0.727144	0.76024		0.659107			0.388711	0.350432			0.321887			0.448166				0.43449		0.374283		0.955359		High correlation with self-esteem which in turn correlates with anxiety. Relatively minimal impact on patients and felt no to be clinicall all that relevant.
23	low_mood_product	27	4	13	1	8	4	0	3	2	4	0	46.97	53.03	0.769776	0.657935		0.646957			0.668764				0.66563					0.328332	0.455817			0.388297		0.955146
28	short_temper_product	29	1	12	2	5	12	0	4	0	1	0	45.45	54.55	0.73793	0.692632		0.608068			0.852218				0.836062						0.8142					0.955336
35	interest_product	32	2	9	2	6	4	1	4	3	3	0	51.52	48.48	0.646598	0.462707		0.585592				0.450615	0.335979			0.340272		0.491096				0.513195				0.955942
22	write_product	42	7	4	3	4	1	0	2	1	2	0	74.24	25.76	0.746822	0.615938		0.54296			0.304583	0.30359			0.316671		0.40522		0.307043		0.468268		0.377221		0.310944	0.955243		High correlation with complex taks which in turn correlates with concentration. Relatively poor loading and felt no to be clinically all that relevant.
8	wt_gain_product	44	0	7	1	3	3	4	2	0	2	0	66.67	33.33	0.563497	0.527397		0.481525				0.488006						0.774901				0.799935				0.956426
34	empathy_product	43	8	7	1	1	6	0	0	0	0	0	77.27	22.73	0.520973	0.619312		0.479513		0.314842	0.687723				0.615626			0.308861			0.619013	0.315729				0.956731		Poor loading
31	unmotivated_product	25	5	10	4	8	3	2	3	1	4	1	46.15	53.85	0.703585	0.360155	0.465119	0.457994	0.468983			0.464516	0.49691			0.490855		0.446118		0.461917		0.468931				0.955514		Poor loading
32	obsessions_product	46	5	6	3	1	2	0	2	0	1	0	77.27	22.73	0.635106	0.666577		0.445112		0.554604	0.329722			0.576582					0.547255		0.353177				0.439324	0.955913
29	overly_friendly_product	54	2	3	5	2	0	0	0	0	0	0	84.85	15.15	0.612207	0.613683		0.435694		0.441433	0.581816			0.341682	0.510749				0.305619		0.433455					0.956055		Poor loading
9	less_sex_product	44	1	1	4	5	5	0	1	3	2	0	68.18	31.82	0.53119	0.50355		0.424205										0.540057				0.526589				0.956616		Poor loading
33	talking_product	53	2	2	3	3	1	0	1	0	1	0	83.33	16.67	0.624811	0.617338		0.421486		0.485892	0.45			0.43871	0.380407				0.388897		0.402368					0.955981		Poor loading
1	focal_sz_product	56	1	2	2	1	1	0	3	0	0	0	86.36	13.64	0.389963	0.549824		0.373979		0.397415	0.324768			0.365578					0.326168					0.528726		0.95751	0.957247
2	gtc_sz_product	62	1	0	1	1	0	0	1	0	0	0	95.45	4.55	0.317393	0.438229		0.349879				0.387683					0.372592							0.690247		0.958004
4	coordination_product	52	2	6	1	2	1	0	0	0	2	0	81.82	18.18	0.555862	0.428704		0.300425		0.331073				0.379733					0.410131						0.354546	0.956467		Poor loading
12	physical_fatig_product	22	4	11	4	2	7	1	1	8	6	0	39.39	60.61	0.671698		0.967237		0.919739				0.908876			0.888179				0.926202						0.955706
11	mental_fatig_product	23	5	12	1	5	5	1	3	5	6	0	42.42	57.58	0.753767		0.825885		0.802249				0.813216			0.803915				0.825331						0.955195
3	weakness_outside_house_product	41	0	10	0	0	4	0	3	5	3	0	62.12	37.88	0.547306		0.705541		0.721956	0.476017			0.611688	0.499384		0.576797			0.543618	0.704324					0.356688	0.956445
10	sleep_product	25	0	13	9	3	7	0	2	1	6	0	37.88	62.12	0.677184		0.700049		0.670008				0.681399			0.664353				0.685377						0.955689
13	slept_more_product	43	5	3	3	3	3	2	0	1	3	0	72.73	27.27	0.372818		0.698226		0.656558				0.691251			0.683424				0.667523						0.957701
7	assistance_product	50	1	2	1	2	3	1	2	1	2	1	78.46	21.54	0.585205		0.567564		0.573503	0.460094			0.468624	0.565709		0.435122			0.59049	0.5399					0.452071	0.956194
6	joint_pain_product	28	4	9	1	3	8	2	0	5	6	0	48.48	51.52	0.332661		0.506681		0.482557				0.448569			0.441718				0.475531						0.957917		Poor loading
14	dreams_product	48	3	4	2	2	3	1	1	0	2	0	77.27	22.73	0.580744		0.466286		0.443605				0.451947			0.439241		0.348648		0.450412		0.358671				0.956294		Poor loading
5	np_pain_product	56	2	2	0	2	4	0	0	0	0	0	87.88	12.12	0.538457	0.365996				0.319006		0.412821		0.546709				0.304483	0.490193			0.338888			0.557173	0.956544		Poor loading
																																						Poor loading
																																						Poor loading

## Sheet: Product ITM round 3
		Item response distributions													EFA																					C. Alpha Rd 5
	item_label	0	1	2	3	4	6	8	9	12	16	missing	% 0-1	% >1	EFA_1_factor	EFA_2_factor_1	EFA_2_factor_2	EFA_3_factor_1	EFA_3_factor_2	EFA_3_factor_3	EFA_4_factor_1	EFA_4_factor_2	EFA_4_factor_3	EFA_4_factor_4	EFA_5_factor_1	EFA_5_factor_2	EFA_5_factor_3	EFA_5_factor_4	EFA_5_factor_5	EFA_6_factor_1	EFA_6_factor_2	EFA_6_factor_3	EFA_6_factor_4	EFA_6_factor_5	EFA_6_factor_6	alpha_if_removed	alpha_for_scale	Rationale for dropping	Rationale for keeping
1	focal_sz_product	56	1	2	2	1	1	0	3	0	0	0	86.36	13.64	0.348513	0.423541			0.320098	-0.448739			-0.31375	0.460495		-0.316761		0.441044						0.348996		0.931938	0.930698
2	gtc_sz_product	62	1	0	1	1	0	0	1	0	0	0	95.45	4.55	0.328917	0.455027				-0.486784	0.373049			0.446218			0.374202	0.450554							0.650799	0.932462
3	weakness_outside_house_product	41	0	10	0	0	4	0	3	5	3	0	62.12	37.88	0.523352		0.799625		0.932981				0.478906	0.621883		0.47553		0.622565		0.724386				0.350905		0.929051
4	assistance_product	50	1	2	1	2	3	1	2	1	2	1	78.46	21.54	0.557219		0.619734		0.831462				0.352119	0.624428		0.350279		0.617479		0.597487				0.341995		0.928333
5	wt_gain_product	44	0	7	1	3	3	4	2	0	2	0	66.67	33.33	0.504638	0.47271		0.457393			0.510774								1.02875				1.02266			0.929558
6	sleep_product	25	0	13	9	3	7	0	2	1	6	0	37.88	62.12	0.694652		0.69303	0.359276	0.356059	0.382642			0.643366			0.626382				0.618138						0.926301
7	mental_fatig_product	23	5	12	1	5	5	1	3	5	6	0	42.42	57.58	0.79818		0.797851	0.41729	0.410509	0.440722			0.784283			0.790938				0.815005						0.924408
8	physical_fatig_product	22	4	11	4	2	7	1	1	8	6	0	39.39	60.61	0.705216		0.922998		0.518116	0.481423			0.850717			0.851148				0.921934						0.926059
9	slept_more_product	43	5	3	3	3	3	2	0	1	3	0	72.73	27.27	0.394024		0.655636			0.531121			0.652958			0.675442				0.603132					-0.365866	0.931867
10	lt_mem_product	24	3	18	3	3	6	4	0	4	1	0	40.91	59.09	0.673447	0.684787		0.717195			0.437826	0.324739			0.326411		0.435288					0.549524				0.926541
11	st_mem_product	22	0	15	3	3	11	1	2	3	6	0	33.33	66.67	0.692938	0.743994		0.752655			0.648772						0.609863					0.593442				0.926263
12	timeline_product	30	6	8	6	2	6	2	2	2	2	0	54.55	45.45	0.689321	0.781585		0.790266			0.826305						0.776029					0.814457				0.926356		Close correlation (>0.65) with ST- and LT-memory. Not felt to be a distinct symptom
13	directions_product	40	3	5	1	4	5	0	2	3	3	0	65.15	34.85	0.560782	0.832455		0.778286			0.747521						0.850949					0.82877				0.928605
14	concentration_product	32	7	10	0	2	5	0	3	2	5	0	59.09	40.91	0.861706	0.749566		0.823148			0.542061				0.318619		0.417123				0.353244	0.361791				0.923341
15	decision_product	39	9	5	0	4	2	1	3	1	2	0	72.73	27.27	0.62732	0.726721		0.700899			0.625447						0.456336					0.435326				0.927222
16	low_mood_product	27	4	13	1	8	4	0	3	2	4	0	46.97	53.03	0.794204	0.583479	0.306548	0.662742				0.828341			0.808798						0.86743					0.924583
17	emotional_product	38	1	9	3	3	7	1	1	0	2	1	60	40	0.669406	0.650895		0.782557				0.769715			0.780631						0.756637					0.927008
18	anxiety_product	32	6	11	2	3	3	0	4	2	3	0	57.58	42.42	0.768507	0.693489		0.73769				0.705914			0.697158						0.732794					0.925057
19	short_temper_product	29	1	12	2	5	12	0	4	0	1	0	45.45	54.55	0.705222	0.519636		0.585874				0.917133			0.914983						0.869204					0.926075
20	obsessions_product	46	5	6	3	1	2	0	2	0	1	0	77.27	22.73	0.559933	0.467303		0.37351	0.431057	-0.306784	0.306432			0.45871				0.421485						0.630664		0.928255		Poor loading
21	interest_product	32	2	9	2	6	4	1	4	3	3	0	51.52	48.48	0.665356	0.509959		0.645297			0.427138		0.354694			0.337532										0.926895

## Sheet: Final ITM
		Item response distributions													EFA										C. Alpha Rd 5				Item response distributions - Relative
Factor	item_label	0	1	2	3	4	6	8	9	12	16	missing	% 0-1	% >1	EFA_1_factor	EFA_2_factor_1	EFA_2_factor_2	EFA_3_factor_1	EFA_3_factor_2	EFA_3_factor_3	EFA_4_factor_1	EFA_4_factor_2	EFA_4_factor_3	EFA_4_factor_4	alpha_if_removed	alpha_for_factor	alpha_for_scale		0	1	2	3	4	6	8	9	12	16	missing	% 0-1	% >1
Physical	mental_fatig_product	23	5	12	1	5	5	1	3	5	6	0	42.42	57.58	0.814633		0.801532	0.3701	0.618181			0.778129			0.868578	0.90551	0.923634		8	5	3	2	2	6	1	1	1	3	0	40.62	59.38
	weakness_outside_house_product	41	0	10	0	0	4	0	3	5	3	0	62.12	37.88	0.534177		0.78977		0.921428			0.807942		0.315806	0.890946				18	1	1	0	4	0	1	3	0	3	1	61.29	38.71
	assistance_product	50	1	2	1	2	3	1	2	1	2	1	78.46	21.54	0.553165		0.623944		0.816012			0.683205		0.380472	0.897897				16	2	5	0	4	0	1	0	2	1	1	58.06	41.94
	sleep_product	25	0	13	9	3	7	0	2	1	6	0	37.88	62.12	0.709031		0.688414	0.332539	0.516049			0.64367			0.894556				8	2	9	2	2	4	1	1	2	1	0	31.25	68.75
	physical_fatig_product	22	4	11	4	2	7	1	1	8	6	0	39.39	60.61	0.730043		0.937969		0.750949			0.880326			0.866856				7	1	6	2	1	7	1	2	1	4	0	25	75
	slept_more_product	43	5	3	3	3	3	2	0	1	3	0	72.73	27.27	0.417527		0.654317		0.422576	-0.435024		0.571901		-0.328353	0.909528				12	2	4	4	3	3	0	1	0	2	1	45.16	54.84
Cognitive/behavioural	emotional_product	38	1	9	3	3	7	1	1	0	2	1	60	40	0.678742	0.717247		0.840402					0.776965		0.881904	0.891053			19	1	6	0	3	2	0	1	0	0	0	62.5	37.5
	focal_sz_product	56	1	2	2	1	1	0	3	0	0	0	86.36	13.64	0.336533	0.446536		0.31524		0.431765				0.432787	0.893931				28	1	1	0	0	0	0	1	0	0	1	93.55	6.45
	gtc_sz_product	62	1	0	1	1	0	0	1	0	0	0	95.45	4.55	0.315949	0.45715				0.635	0.344159			0.609	0.896666				31	0	0	0	0	0	0	0	0	0	1	100	0
	wt_gain_product	44	0	7	1	3	3	4	2	0	2	0	66.67	33.33	0.485743	0.453459		0.433585			0.497618				0.894988				24	0	2	0	1	2	0	0	1	1	1	77.42	22.58
	lt_mem_product	24	3	18	3	3	6	4	0	4	1	0	40.91	59.09	0.646067	0.660575		0.689495			0.438968		0.330111		0.879941				11	0	6	1	5	6	0	0	1	2	0	34.38	65.62
	st_mem_product	22	0	15	3	3	11	1	2	3	6	0	33.33	66.67	0.677934	0.740074		0.721598			0.653407				0.87327				11	1	4	3	2	5	0	1	3	2	0	37.5	62.5
	directions_product	40	3	5	1	4	5	0	2	3	3	0	65.15	34.85	0.52785	0.793273		0.727549			0.743489				0.879963				15	2	5	2	1	2	3	1	0	1	0	53.12	46.88
	concentration_product	32	7	10	0	2	5	0	3	2	5	0	59.09	40.91	0.859472	0.773515		0.805982			0.550975				0.873349				15	3	5	0	2	3	1	0	3	0	0	56.25	43.75
	decision_product	39	9	5	0	4	2	1	3	1	2	0	72.73	27.27	0.610107	0.730198		0.688413			0.615649				0.885083				18	4	6	0	1	1	0	0	1	0	1	70.97	29.03
	low_mood_product	27	4	13	1	8	4	0	3	2	4	0	46.97	53.03	0.810713	0.656056		0.703681					0.836262		0.874256				12	2	10	1	3	2	0	1	1	0	0	43.75	56.25
	anxiety_product	32	6	11	2	3	3	0	4	2	3	0	57.58	42.42	0.770727	0.74734		0.76266					0.715919		0.876119				12	4	8	1	0	2	1	2	1	1	0	50	50
	short_temper_product	29	1	12	2	5	12	0	4	0	1	0	45.45	54.55	0.713195	0.579723		0.636299					0.909758		0.88186				15	2	4	0	5	4	0	2	0	0	0	53.12	46.88
	interest_product	32	2	9	2	6	4	1	4	3	3	0	51.52	48.48	0.667809	0.518334		0.614185			0.45324				0.884271				11	5	6	0	2	0	1	2	2	3	0	50	50

## Sheet: Item index
Item label	Description
focal_sz_product	Focal seizures
gtc_sz_product	Generalised/tonic-clonic seziures
weakness_around_house_product	Weakness/unsteadiness limiting mobility (around the house)
weakness_outside_house_product	Weakness/unsteadiness limiting mobility (outside the house)
weakness_exercise_product	Weakness/unsteadiness limiting mobility (on exercise)
coordination_product	Problems with coordination of hands/arms
np_pain_product	Neuropathic pain
look_after_product	Needing someone to look after me
joint_pain_product	Joint pain
assistance_product	Needing assistance in day-to-day activities
wt_gain_product	Weight gain
less_sex_product	Less interest in sex
sleep_product	Problems sleeping at night
mental_fatig_product	Mental fatigue
physical_fatig_product	Physical fatigue
slept_more_product	Sleeping too much
still_tired_product	Still tires after a night's sleep
dreams_product	Bad dreams
lt_mem_product	Long-term memory
st_mem_product	Short-term memory
timeline_product	Difficulty arranging past events in a timeline
directions_product	Problems with directions
concentration_product	Difficulty concentrating
decision_product	Difficulty making decisions
multitasking_product	Difficulty multitasking
complex_tasks_product	Difficulty with comples tasks
write_product	Difficulty in writing or spelling.
low_mood_product	Low mood
self_esteem_product	Low self-esteem
embarrassed_product	Feelings of embarrassment
emotional_product	Feeling overly emotional
anxiety_product	Anxiety
short_temper_product	Short temper
overly_friendly_product	Behaving overly friendly
stubborn_product	Being stubborn/determined
unmotivated_product	Feeling unmotivated
hallucinations_product	Visual/auditory hallucinations
obsessions_product	Tendency to obsess over things
talking_product	Inability to stop talking
empathy_product	Less empathetic
interest_product	Less interest in activities previously enjoyed
