# Supplementary material for: Capturing what matters: Patient‐reported LGI1‐ANTibody encephalitis outcome RatiNg scale (LANTERN)
Source: Ann Clin Transl Neurol. 2025 Feb 25;12(4):821–31. doi: 10.1002/acn3.70006 (PMC12040509; doi:10.1002/acn3.70006)
Supplement: Supplementary file 4 — File S3b. [file ACN3-12-821-s009.xlsx]

## Sheet: ADL round 1
		Descriptives											EFA	C. Alpha
	item_label	q_num	explanation	q_type	Never	Rarely	Sometimes	Often	Always	% Never to Rarely	% Up to Always	Missing	EFA_1_factor	alpha_if_removed	alpha_for_scale	Rational for dropping
1	job_adl_pt	81	My illness impacted my ability to do my job.	adl	41	6	4	4	11	71.21	28.79	0		0.937252	0.918843
2	hobbies_adl_pt	82	My illness impacted my ability to do activities I used to enjoy.	adl	22	13	12	8	11	53.03	46.97	0	0.714419	0.90968
3	drive_adl_pt	83	My illness impacted my ability to drive.	adl	34	5	4	3	20	59.09	40.91	0	0.691907	0.912804
4	mobility_outside_adl_pt	84	My illness limited my ability to get around out of the house by myself.	adl	39	5	6	6	10	66.67	33.33	0	0.930342	0.898396
5	chores_adl_pt	85	My illness limited my ability to do household chores by myself.	adl	39	11	6	4	6	75.76	24.24	0	0.879959	0.90137
6	mobility_inside_adl_pt	86	My illness limited my ability to walk around the house by myself.	adl	43	12	6	3	2	83.33	16.67	0	0.877628	0.901749
7	wash_adl_pt	87	My illness limited my ability to wash and dress myself.	adl	50	10	4	2	0	90.91	9.09	0	0.78683	0.906767
8	social_adl_pt	88	My illness limited my ability to attend social meetings.	adl	39	10	5	5	7	74.24	25.76	0	0.859906	0.902484
9	burden_adl_pt	89	My illness made me a burden to people around me.	adl	40	9	10	5	2	74.24	25.76	0	0.72138	0.910967
	Dropping												Loadings <0.5
																In summary, the rationale here is that ability to get around outside the house, and ability to wash and dress cover functioning inside and outside the house, so other ADLs are ultimately incorporated into these two.

## Sheet: ADL round 2
		Descriptives											EFA	C. Alpha
	item_label	q_num	explanation	q_type	Never	Rarely	Sometimes	Often	Always	% Never to Rarely	% Up to Always	Missing	EFA_1_factor	alpha_if_removed	alpha_for_scale
1	job_adl_pt	81	My illness impacted my ability to do my job.	adl	41	6	4	4	11	71.21	28.79	0		0.893211	0.853593
2	hobbies_adl_pt	82	My illness impacted my ability to do activities I used to enjoy.	adl	22	13	12	8	11	53.03	46.97	0	0.759691	0.812037
3	drive_adl_pt	83	My illness impacted my ability to drive.	adl	34	5	4	3	20	59.09	40.91	0	0.759488	0.820454
4	mobility_outside_adl_pt	84	My illness limited my ability to get around out of the house by myself.	adl	39	5	6	6	10	66.67	33.33	0	0.904298	0.79828
5	chores_adl_pt	85	My illness limited my ability to do household chores by myself.	adl	39	11	6	4	6	75.76	24.24	0	0.827905	0.809184
6	burden_adl_pt	89	My illness made me a burden to people around me.	adl	40	9	10	5	2	74.24	25.76	0	0.709354	0.827326

## Sheet: ADL final ITM
		Item response distributions								EFA	Cronbach alpha			Item response distributions - Relative
Factor	item_label	0	1	2	3	4	missing	% 0-1	% >1	EFA_1_factor	alpha_if_removed	alpha_for_factor		0	1	2	3	4	missing	% 0-1	% >1
ADL	job_adl_pt	41	6	4	4	11	0	71.21	28.79		0.893211	0.853593		24	2	1	0	5	81.25	18.75	0
	hobbies_adl_pt	22	13	12	8	11	0	53.03	46.97	0.759691	0.812037			9	8	7	2	6	53.12	46.88	0
	drive_adl_pt	34	5	4	3	20	0	59.09	40.91	0.759488	0.820454			16	2	1	1	12	56.25	43.75	0
	mobility_outside_adl_pt	39	5	6	6	10	0	66.67	33.33	0.904298	0.79828			21	2	4	0	5	71.88	28.12	0
	chores_adl_pt	39	11	6	4	6	0	75.76	24.24	0.827905	0.809184			18	4	6	0	4	68.75	31.25	0
	burden_adl_pt	40	9	10	5	2	0	74.24	25.76	0.709354	0.827326			23	3	4	0	2	81.25	18.75	0

## Sheet: Item index
Item label	Description
job_adl_pt	Ability to do job
hobbies_adl_pt	Ability to do activies previosuly enjoyed
drive_adl_pt	Ability to drive
mobility_outside_adl_pt	Ability to get around outside the house
chores_adl_pt	Ability to do household chores
mobility_inside_adl_pt	Ability to walk around the house
wash_adl_pt	Ability to wash and dress
social_adl_pt	Ability to attend social meetings
burden_adl_pt	Being a burden on other peopls
